# Supplementary material for: Postoperative Serum Quinolinic Acid and 3-Hydroxykynurenine in Dogs with Congenital Portosystemic Shunt: A Pilot Study of Their Association with Postattenuation Neurologic Signs
Source: Vet Sci. 2026 Mar 24;13(4):308. doi: 10.3390/vetsci13040308 (PMC13120242; doi:10.3390/vetsci13040308)
Supplement: Supplementary file 1 [file vetsci-13-00308-s001.zip]

Archive with 3 entries (3 files):
- Supplementary_FigureS1.pdf
- Supplementary_FigureS2.pdf
- Supplementary_TableS1.pdf
